# Supplementary material for: A Combination of Nicotinamide and D-Ribose (RiaGev) Is Safe and Effective to Increase NAD+ Metabolome in Healthy Middle-Aged Adults: A Randomized, Triple-Blind, Placebo-Controlled, Cross-Over Pilot Clinical Trial
Source: Nutrients. 2022 May 26;14(11):2219. doi: 10.3390/nu14112219 (PMC9183138; doi:10.3390/nu14112219)
Supplement: Supplementary file 1 [file nutrients-14-02219-s001.zip]

Archive with 1 entries (1 files):
- nutrients-1701095-supplementary.pdf
